# Supplementary material for: Effects of different resistance training frequencies on body composition and muscular performance adaptations in men
Source: PeerJ. 2021 Apr 21;9:e10537. doi: 10.7717/peerj.10537 (PMC8067909; doi:10.7717/peerj.10537)
Supplement: Supplemental Information 1 [file peerj-09-10537-s001.xls]

## Sheet: Sheet1
	Pr.Chest Cir	M.Chest.Cir	Po.Chest.Cir	Pr.arm.cir	M.arm.cir	Po.arm.cir	Pr.thigh.cir	M.thigh.cir	Po.thigh.cir	Pr.1RM press	M.1RM.press	Po.1RM.press	Pr.1RM.LP	M.1RM.LP	Po.1RM.LP	Pr.End.press	M.End.press	Po.End. Press	Pr.End.LP	M.End.LP	Po.End.LP	Pr.arm curl	M. arm curl	post.armcurl	Pr.VJ	M.VJ	Po.VJ	Pr.MBT	M.MBT	Po.MBT	Age	Height	Weight	Body fat
CON	84	84	85	26	26	26	47	47	46	62	62	62	171	170	180	25	24	24	25	23	23	30	30	30	40	40	39	3.2	3.2	3.21	20	173	63	13
CON	91	91	90	26	26	26	50	50	48	60	60	60	222	220	225	14	10	17	20	20	22	35	32	32	43	43	45	3.38	3.3	3.3	21	185	65	15
CON	82	81	81	25	25	25	50	50	50	55	55	58	190	190	200	18	18	19	16	14	14	26	27	28	52	52	54	3.35	3.22	3.15	20	173	60	16
CON	85	85	85	27	27	27	54	54	54	52	52	55	120	120	130	23	21	21	23	22	22	26	25	25	39	39	38	3.54	3.5	4.1	20	181	67	23
CON	99	96	93	31	28	25	59	53	48	73	73	75	197	200	200	17	17	17	14	13	14	32	32	35	44	44	43	4.1	4.1	3.5	24	199	87	15
CON	88	88	88	27	27	27	49	52	52	69	70	70	328	330	350	20	20	21	23	21	21	27	30	32	41	41	42	3.55	3.55	3.15	20	167	64	17
CON	94	91	90	26	26	26	58	50	48	70	60	64	218	220	230	15	16	21	19	15	11	30	30	32	41	41	42	3.2	3.15	4.15	21	178	66	19
CON	96	95	94	31	28	27	54	53	51	73	73	75	245	230	230	25	25	22	20	32	28	30	30	30	42	42	41	4	4.2	3.6	19	175	71	23
CON	94	93	90	28	28	28	54	52	51	60	60	66	235	160	160	23	20	25	22	22	20	30	30	30	40	39	39	3.65	3.65	3.1	20	175	70	20
CON	98	96	96	29	29	29	60	60	58	70	70	68	186	180	180	14	13	13	20	18	18	25	25	25	40	39	39	3	3	3	19	178	78	23
RT2	88	89	93	27	28	28.5	53	54.5	55	58	65	75	240	298	381	20	23	23	38	39	33	30	38	45	40	45	48	3	3.25	3.8	18	181	68	12
RT2	80	83.5	83	24	24.5	25	43	47	48	50	55	60	130	177	250	25	23	30	16	28	22	24	28	28	38	43	45	3	3.3	3.2	20	171	52	12
RT2	87	89	90	28	29	29	53	57	56	55	62	67	165	187	232	19	17	25	19	24	20	23	27	30	34	38	44	3.1	3.4	3.3	18	175	67	25
RT2	89	92	92	27	27.5	28	50	51	50	65	70	76	130	207	270	20	22	25	12	21	20	28	32	35	34	37	41	4.15	4.5	4.3	19	180	63	14
RT2	88	90	82	27	29	29.5	54	55	56	58	61	61	197	245	300	25	25	21	16	23	21	32	35	5	36	39	40	4	4.1	4.12	20	178	65	18
RT2	82	84	84	26	27	27	46	51	51	50	61	68	134	170	235	15	15	16	18	26	20	30	35	35	36	41	43	3.1	3.33	4.2	18	182	61	12
RT2	87	90	91	27	28	28	51	52	52	63	68	75	150	202	215	20	20	21	20	30	23	32	39	42	38	43	42	3.7	3.8	3.55	18	185	65	13
RT2	87	89	87	27	28	23	52	53.5	54	55	64	68	206	255	305	23	24	21	27	30	26	21	31	35	37	38	44	3.78	3.9	3.92	20	170	63	19
RT2	88	90	90	31	33	31	54	59	57	75	83	89	170	232	310	25	25	20	25	30	22	35	40	43	49	55	52	4.3	4	3.8	24	170	69	20
RT2	93	97	99	32.5	33.5	31	52	55	58	67	75	95	209	290	350	24	24	16	15	22	30	30	35	38	36	45	43	3.86	3.97	3.8	21	171	74	26
RT2	79	80.5	80.5	23	23	24	48	48	48	55	65	68	185	263	280	23	24	20	25	26	27	30	32	42	39	42	42	3	3.2	3.25	21	176	57	15
RT2	89	91	92	28	28.5	28	52	53	53	60	65	68	215	308	350	15	16	20	18	19	26	30	32	34	31	35	41	2.9	3	3.4	21	172	67	14
RT4	86	87	85	26	26.5	24	51	52	49	52	57	63	127	166	250	26	28	20	14	25	30	27.5	30	33	35	37	45	3.15	3.65	3.2	19	175	58	15
RT4	93.5	100	95	29.5	29.5	28	55	56	54	68	80	83	221	300	350	25	19	24	28	24	29	39	43	45	42	43	43	4.8	5.4	4.8	18	180	73	14
RT4	102	102	98	35.5	35	35	57	58	58	104.5	110	120	284	333	361	20	21	19	20	22	30	40	58	60	40	45	52	3.9	4.1	4.82	19	182	78	14
RT4	94.5	94.5	94.5	31	32	32.5	59	69	57.5	95	99	105	350	427	455	22	26	27	20	40	35	45	52	55	49	49	50	4	4.4	4.5	22	180	77	17
RT4	92	92	94	28	26	27	53	53	52	66	75	75	210	270	308	25	18	20	21	25	16	30	35	37	38	41	44	3.3	3.64	3.83	21	178	70	21
RT4	91	94	94	28	30	28.5	51	57	56	61	68	72	190	240	285	17	24	22	13	26	20	35	38	37	33	40	45	3	3.21	3	20	169	68	23
RT4	105	104	101	33	31	31	67	59	64	77	80	85	275	320	365	20	25	24	27	29	40	30	41.5	43	36	42	40	3.7	3.93	3.5	20	185	89	25
RT4	106	107	78	34	34	32.5	72	67	67.5	62	71	75	193	272	306	20	23	20	21	23	20	30	36.5	38	34	37	31	4.2	4.6	5	19	182	97	25
RT4	90	92	88	28	28.5	28	51	53	50	71	76	80	237	289	322	20	22	20	15	21	23	35	42	38	41	46	45	3.4	3.48	3.68	20	175	59	19
RT4	88	89	88	27	27	28	48	49	47.5	73.5	75	78	137	185	200	20	26	23	21	29	27	30	37.5	39	34	40	37	3.93	4.12	3.7	24	179	62	15
RT4	97	96	95	30.5	35	32.5	46	53	52	83.5	90	96	250	351	356	21	20	20	19	30	25	35	45	48	38	40	45	3.9	4.1	4.16	19	170	66	17
RT4	84	86	86	23	25	25	46.5	49	46	48	53	60	110	163	207	24	26	22	12	30	30	30	25	28	32	39	37	3.15	3.37	3.42	18	175	54	14
RT4	84	88	89	28	28	28	55	56	57	73	75	82	238	284	311	20	21	23	21	27	29	35	42	44	40	43	43	4	4.28	4.36	20	178	67	16
